# Supplementary material for: Association of Gene Variants in Matrix Metalloproteinases and Their Tissue Inhibitors with Intraventricular Haemorrhage in Preterm Infants
Source: Int J Mol Sci. 2026 Mar 12;27(6):2596. doi: 10.3390/ijms27062596 (PMC13026099; doi:10.3390/ijms27062596)
Supplement: Supplementary file 1 [file ijms-27-02596-s001.zip]

Archive with 1 entries (1 files):
- ijms-4100452-supplementary 25.02.pdf
